# Supplementary material for: FoxO3a Inhibits Tamoxifen-Resistant Breast Cancer Progression by Inducing Integrin α5 Expression
Source: Cancers (Basel). 2022 Jan 2;14(1):214. doi: 10.3390/cancers14010214 (PMC8750403; doi:10.3390/cancers14010214)
Supplement: Supplementary file 1 [file cancers-14-00214-s001.zip]

Archive with 1 entries (1 files):
- cancers-1489632-supplementary.pdf
